# Supplementary material for: Changes in Gut Bacterial Translation Occur before Symptom Onset and Dysbiosis in Dextran Sodium Sulfate-Induced Murine Colitis
Source: mSystems. 2021 Dec 7;6(6):e00507-21. doi: 10.1128/mSystems.00507-21 (PMC8651081; doi:10.1128/mSystems.00507-21)
Supplement: TABLE S1 [file msystems.00507-21-st001.xlsx]

## Sheet: Sheet1
Day	1				2				3				4				5				6				7				8				9				10
Observation	Blood	weight loss	stool consist	total	Blood	weight loss	stool consist	total	Blood	weight loss	stool consist	total	Blood	weight loss	stool consist	total	Blood	weight loss	stool consist	total	Blood	weight loss	stool consist	total	Blood	weight loss	stool consist	total	Blood	weight loss	stool consist	total	Blood	weight loss	stool consist	total	Blood	weight loss	stool consist	total
M1	2			2	2			2				0			1	1				0	2		3	5	3		3	6	3	1	2	6	2	1	1	4		1		1
M3				0	0			2	2			2			2	2	2		2	4	2		3	5	3	1	3	7	1	1	2	4	2	2	1	5		3		3
M5				0				0				0	2		1	3				0	2	1	3	6	3	1	3	7	2	2	2	6		2	1	3		2		2
M7				0				0				0			1	1				0	2	1	3	6	3	2	3	8	3	3	2	8		3		3		4		4
M9				0				0				0			1	1		1		1		1	3	4		1	3	4		1	2	3		1		1		1		1
M2				0				0	2			2	2		2	4	3		2	5	3	1	3	7	1	1	2	4		1	1	2		1		1				0
M4				0				0	2			2	2		2	4	3		2	5	2	1	2	5	1	1	2	4		1	1	2				0				0
M6				0				0				0	2		2	4	3		2	5	2	1	2	5	2	1	2	5		2	1	3				0				0
M8				0				0				0	2		2	4	3		2	5	3	1	3	7	2	1	2	5		2	1	3				0				0
M10				0				0				0	2		2	4	2	1	2	5	2	1	2	5	1	1	2	4		0	1	1				0				0
M11				0				0			2	2	2		3	5	2		3	5	2		3	5	2		3	5	1		2	3				0				0
M13				0				0			2	2			3	3	2		3	5	2		3	5	2		3	5			2	2				0				0
M15				0				0	1		2	3	2		3	5	2		3	5	2		3	5			3	3			2	2				0				0
M17				0				0			2	2	2		3	5	2		3	5	2		3	5			3	3			2	2				0				0
M19				0				0	2		1	3	2		3	5	2		3	5	1		3	4			3	3			2	2				0				0
	1	2	3	4	5	6	7	8	9	10
M1	2	2	0	1	0	5	6	6	4	1
M3	0	2	2	2	4	5	7	4	5	3
M5	0	0	0	3	0	6	7	6	3	2
M7	0	0	0	1	0	6	8	8	3	4
M9	0	0	0	1	1	4	4	3	1	1
M2	0	0	2	4	5	7	4	2	1	0
M4	0	0	2	4	5	5	4	2	0	0
M6	0	0	0	4	5	5	5	3	0	0
M8	0	0	0	4	5	7	5	3	0	0
M10	0	0	0	4	5	5	4	1	0	0
M11	0	0	2	5	5	5	5	3	0	0
M13	0	0	2	3	5	5	5	2	0	0
M15	0	0	3	5	5	5	3	2	0	0
M17	0	0	2	5	5	5	3	2	0	0
M19	0	0	3	5	5	4	3	2	0	0
									2
