# Supplementary material for: Changes in Gut Bacterial Translation Occur before Symptom Onset and Dysbiosis in Dextran Sodium Sulfate-Induced Murine Colitis
Source: mSystems. 2021 Dec 7;6(6):e00507-21. doi: 10.1128/mSystems.00507-21 (PMC8651081; doi:10.1128/mSystems.00507-21)
Supplement: TABLE S2 [file msystems.00507-21-st002.xlsx]

## Sheet: Sheet 1
taxa_id	W	detected_0.9	detected_0.8	detected_0.7	detected_0.6	Genus
af5b96431f030adbd446db31ed2256c0	56	TRUE	TRUE	TRUE	TRUE	Parvibacter
727992952afbbf55406b97e29855c9c2	56	TRUE	TRUE	TRUE	TRUE	Enterorhabdus
a9b24370bdb02a8ee91855de7b8b2813	52	TRUE	TRUE	TRUE	TRUE	Bifidobacterium
d46e2205f0c6ecf67b51f83d111c509c	54	TRUE	TRUE	TRUE	TRUE	Escherichia-Shigella
d0071cd68c0f6c4b514ec492bc3e836c	55	TRUE	TRUE	TRUE	TRUE	Achromobacter
69a11f927915e2a3ba1f7b9c84486527	52	TRUE	TRUE	TRUE	TRUE	Parasutterella
6f3f68e5c8e2a11b388ddbbea9fa182d	56	TRUE	TRUE	TRUE	TRUE	Pseudomonas
410a1a55ad49a0b1059d6edefd74087e	55	TRUE	TRUE	TRUE	TRUE	Brevundimonas
721bbde09abf2f51fc7d8caeab5b22f1	57	TRUE	TRUE	TRUE	TRUE	Clostridium sensu stricto 1
11401ee29264e6f60b65371a2601cd07	56	TRUE	TRUE	TRUE	TRUE	uncultured
35f3ce6a0ee2829e6ccb193be3c4338b	51	FALSE	TRUE	TRUE	TRUE	Anaeroplasma
77f352b310dc941a969edf6536c2e820	52	TRUE	TRUE	TRUE	TRUE	[Eubacterium] brachy group
3192f0892c08ec282493637f4fa28d60	55	TRUE	TRUE	TRUE	TRUE	Anaerovorax
62dc76a09326c359be5946507e82e9fa	50	FALSE	TRUE	TRUE	TRUE	[Eubacterium] nodatum group
45b76e49b6500d8d245c2f27f6fbb143	52	TRUE	TRUE	TRUE	TRUE	Erysipelatoclostridium
97d033725a3fcb0e6b0f9554365d4e0f	56	TRUE	TRUE	TRUE	TRUE	uncultured bacterium
0df6c802966e8670279671824da4f10a	57	TRUE	TRUE	TRUE	TRUE	Lactobacillus
df0e3d38eec730326754d8c17a8b8efe	57	TRUE	TRUE	TRUE	TRUE	Turicibacter
65d43491988bfe557da4d86a5ba25dae	56	TRUE	TRUE	TRUE	TRUE	Staphylococcus
f44404ea806c18f6b05b7cbb4f3e5fd2	57	TRUE	TRUE	TRUE	TRUE	Romboutsia
836cd5ea357ad392c00a7e48d921be1d	52	TRUE	TRUE	TRUE	TRUE	Bacteroides
daae43be6cf06991f62a085ba8bff3b6	52	TRUE	TRUE	TRUE	TRUE	uncultured bacterium
9a13cbb8e1b12468bf22d6a05aafb0c0	55	TRUE	TRUE	TRUE	TRUE	Alistipes
5b9305abe9131ab077f971551c108db7	#NUM!	TRUE	TRUE	TRUE	TRUE	uncultured Clostridia bacterium
e36be349dea51383ef7c2f26dd242def	55	TRUE	TRUE	TRUE	TRUE	uncultured bacterium
7215e6796de3e835c8879da79b1b708d	#NUM!	TRUE	TRUE	TRUE	TRUE	Ruminococcaceae NK4A214 group
405600e715167b5f59ca7a6438a970e2	52	TRUE	TRUE	TRUE	TRUE	Ruminococcus 1
b1d42839235884b6341cc6faed8133c8	53	TRUE	TRUE	TRUE	TRUE	[Eubacterium] coprostanoligenes group
9e9a1d0b80c0d0fd810a4373f5673994	52	TRUE	TRUE	TRUE	TRUE	Ruminococcaceae UCG-014
d7ef89fbe0b04fbcfcd1261bbba40170	56	TRUE	TRUE	TRUE	TRUE	Ruminiclostridium 5
484f362cffbe754445394334e80b1a97	#NUM!	TRUE	TRUE	TRUE	TRUE	Ruminococcaceae UCG-010
cc82a5a0b284dea47583c8afa5a99755	55	TRUE	TRUE	TRUE	TRUE	Intestinimonas
ecb3759e804e8c86d9fb0de817207fe9	52	TRUE	TRUE	TRUE	TRUE	uncultured
cd8d2ddb88bbe44dfa61a34dfd244b0b	55	TRUE	TRUE	TRUE	TRUE	GCA-900066225
731f05b0a2cd5a295eed1bf67823ec44	53	TRUE	TRUE	TRUE	TRUE	Ruminiclostridium 6
12470c486f558c083c46b45408cae9c6	57	TRUE	TRUE	TRUE	TRUE	Ruminococcaceae UCG-009
958d78a02bef69a795806f97adb117ea	56	TRUE	TRUE	TRUE	TRUE	Ruminiclostridium 9
870c2e3e8ebeb830c2d64ee56078f58b	54	TRUE	TRUE	TRUE	TRUE	Ruminococcaceae UCG-005
8da18b476b64f6f053647455b6890f80	54	TRUE	TRUE	TRUE	TRUE	Oscillibacter
ce78414357068359ddae6a47b6592a08	56	TRUE	TRUE	TRUE	TRUE	Ruminiclostridium
2747bd94a19fbfa82f1e90e326d2f100	57	TRUE	TRUE	TRUE	TRUE	Ruminococcaceae UCG-013
d23bbe506e4ded19e9dd017b65275bab	49	FALSE	TRUE	TRUE	TRUE	uncultured
fcc84f75257e928f79853e39bb2c6d23	53	TRUE	TRUE	TRUE	TRUE	Lachnospiraceae FCS020 group
223141ee97781bbede60bb494d599448	51	FALSE	TRUE	TRUE	TRUE	[Eubacterium] xylanophilum group
c220411c349b8a75624ff17ef6fd3923	49	FALSE	TRUE	TRUE	TRUE	Roseburia
d084b32d5ad7ee012fef1f2de8889355	51	FALSE	TRUE	TRUE	TRUE	[Eubacterium] ventriosum group
8ac6eb8f6cb6cb09ec627e2a9cc972bd	55	TRUE	TRUE	TRUE	TRUE	Lachnospiraceae UCG-006
c67805e12dc927c5b3ba6b192381ecf7	55	TRUE	TRUE	TRUE	TRUE	A2
65564efafb80060ef155c05105b8ed0b	52	TRUE	TRUE	TRUE	TRUE	Defluviitaleaceae UCG-011
f5e65944985d39991cba3fab949a0150	56	TRUE	TRUE	TRUE	TRUE	ASF356
e5ee1d85ad16f8c94333754ffe9430ff	51	FALSE	TRUE	TRUE	TRUE	Tyzzerella
deb6cb498b1f0a2e2098d8698813c54b	55	TRUE	TRUE	TRUE	TRUE	Marvinbryantia
b539fc5b8526efb37342c72b3766b72f	#NUM!	TRUE	TRUE	TRUE	TRUE	[Eubacterium] fissicatena group
5fe7368c69e66529f0fe71354cc10fc7	57	TRUE	TRUE	TRUE	TRUE	Lachnoclostridium
c75ae6008025d80134bd14e9712f9d5c	53	TRUE	TRUE	TRUE	TRUE	GCA-900066575
7b28c20e72c6c95b3e604f0849245770	56	TRUE	TRUE	TRUE	TRUE	Akkermansia
b310236a69032ef47e5c274f5256115a	55	TRUE	TRUE	TRUE	TRUE	Lachnospiraceae NK4A136 group
9e31424bebb25a100572229efc973274	51	FALSE	TRUE	TRUE	TRUE	Acetatifactor
5eaeab6fa2a8efe96eac7a0712c65080	54	TRUE	TRUE	TRUE	TRUE	Blautia
ad967928a73ab98e764eee29f69d81ee	57	TRUE	TRUE	TRUE	TRUE	uncultured
b3b9843bbbe0fbf712a588255088fd4c	51	FALSE	TRUE	TRUE	TRUE	Dorea
e9c22dfef2d86bac6ebbd63be98cea5a	55	TRUE	TRUE	TRUE	TRUE	Dubosiella
# significant taxa		53	62	62	62
